# Supplementary material for: From Virtual Reality to Regenerative Virtual Therapy: Some Insights from a Systematic Review Exploring Inner Body Perception in Anorexia and Bulimia Nervosa
Source: J Clin Med. 2022 Nov 30;11(23):7134. doi: 10.3390/jcm11237134 (PMC9737310; doi:10.3390/jcm11237134)
Supplement: Supplementary file 1 [file jcm-11-07134-s001.zip]

Archive with 1 entries (1 files):
- jcm-1935526-supplementary.pdf
